# Supplementary material for: Microorganisms oxidize glucose through distinct pathways in permeable and cohesive sediments
Source: ISME J. 2024 Jan 30;18(1):wrae001. doi: 10.1093/ismejo/wrae001 (PMC10939381; doi:10.1093/ismejo/wrae001)
Supplement: supplementary_material_wrae001 [file supplementary_material_wrae001.zip]

Archive with 7 entries (7 files):
- Fig S1.jpg
- Fig S2.jpg
- Fig S3.jpg
- Fig S4.jpg
- Fig S5.jpg
- Supp Table S2 (2).xlsx
- Supplementary Information.docx
