# Supplementary material for: Microorganisms oxidize glucose through distinct pathways in permeable and cohesive sediments
Source: ISME J. 2024 Jan 30;18(1):wrae001. doi: 10.1093/ismejo/wrae001 (PMC10939381; doi:10.1093/ismejo/wrae001)
Supplement: supplementary_material_wrae001 [file supplementary_material_wrae001.zip › Supp Table S2 (2).xlsx]

## Sheet: Yarra
															DIC production
		Sample ID			δ13C (‰)	Ratio 45/44	enriched ratio	CO2 conc (umol/L)	c(extra 13c) umol/L		C#/C6	av	stdev	fEMP ferm	over each inc.	over week			Observed CO2 production ratio					Theoretical Stoichiometry
	oxic (0)	t0 1	1		-19.5299	0.0118085		4386.26											Ox(0)	Anox(0)	Anox(1)	Anox(7)		AR	E-D	E-M	PP
		t0 2	2		-19.4522	0.0118095		3642.94										C6	1	1	1	1		1	1	1	1
		t0 3	3		-19.496	0.0118082		3022										C1	0.152654	0.0831742	0.12943	0.129961		0.166667	0.5	0	1
		1-13C 1	4		100.942	0.0131644	0.00135564	5182.25	7.02525		0.201435				1498.52			C2	0.159668	0.122499	0.136489	0.127719		0.166667	0	0	0
		1-13C 2	5		126.319	0.0134499	0.00164121	3377.61	5.54337		0.158945				-306.126			C3	0.240449	0.163363	0.210794	0.241396		0.166667	0	0.5	0
		1-13C 3	6		58.2607	0.012683	0.000874276	3892.7	3.40329		0.0975827	0.152654	0.0522112		208.966
		2-13C 1	7		118.065	0.0133566	0.00154782	4550.02	7.04263		0.201933				866.286
		2-13C 2	8		79.9227	0.0129267	0.00111796	4234.86	4.73438		0.135749				551.123				Fit CO2 production					Fit CO2 production ratio
		2-13C 3	9		84.4312	0.0129773	0.00116861	4217.56	4.9287		0.141321	0.159668	0.0367091		533.822				Ox(0)	Anox(0)	Anox(1)	Anox(7)		Ox(0)	Anox(0)	Anox(1)	Anox(7)
		3-13C 1	10		130.718	0.0134986	0.00168986	4331.78	7.32011		0.20989				648.05			C6	1	1	1	1		1	1	1	1
		3-13C 2	11		161.424	0.0138443	0.00203554	4844.15	9.86046		0.282729				1160.42			C1	0.144615	0.146491	0.140722	0.130281		0.144615	0.146491	0.140722	0.130281
		3-13C 3	12		133.301	0.0135265	0.00171781	4643.77	7.97713		0.228729	0.240449	0.0378078		960.036			C2	0.135549	0.146491	0.140722	0.127904		0.135549	0.146491	0.140722	0.127904
		13C6 1	13		671.942	0.0195936	0.00778483	4419.27	34.4033						735.539			C3	0.22437	0.207017	0.218556	0.241815		0.22437	0.207017	0.218556	0.241815
		13C6 2	14		761.743	0.0206052	0.00879644	4630.42	40.7312						946.684									0.904914	0.00649044	0.000205677	3.11592e-07
		13C6 3	15		590.953	0.0186815	0.00687278	4291.34	29.4934	34.876				0.221347	607.606
	anoxic (0)	t0 1	16		-20.9939	0.0117884		4278.93							700.91				Ratio of contribution by process					Propagation of error
		t0 2	17		-19.6221	0.0118039		3335.47							439.831				Ox(0)	Anox(0)	Anox(1)	Anox(7)		Ox(0)	Anox(0)	Anox(1)	Anox(7)		Resp	ED	PP	EMP
		t0 3	18		-19.5617	0.0118051		4284.82										AR	0.813292	0.878948	0.844331	0.767427		0.358736	0.332773	0.106805	0.128305		0.358736	1.80489e-08	0.00399894	0.0783564
		1-13C 1	19		60.5747	0.0127077	0.000908574	4045.92	3.67602		0.0492156				79.518			E-D	4.09187e-08	0	0	0.00475251		1.80489e-08	0	0	0.000794566		0.332773	0	0	0.045831
		1-13C 2	20		135.799	0.013555	0.00175587	4339.56	7.61971		0.102015				373.158			E-M	0.177642	0.121052	0.155669	0.227821		0.0783564	0.045831	0.0196917	0.0380891		0.106805	0	0	0.0196917
		1-13C 3	21		129.046	0.0134785	0.00167935	4371.73	7.34165		0.0982921	0.0831742	0.0294678		405.326			PP	0.00906601	0	0	0		0.00399894	0	0	0		0.128305	0.000794566	0	0.0380891
		2-13C 1	22		145.577	0.0136644	0.00186531	4441.66	8.28506		0.110923				475.254
		2-13C 2	23		188.111	0.0141432	0.00234411	4311.73	10.1072		0.135318				345.324			SUM	1	1	1	1
		2-13C 3	24		159.932	0.0138255	0.00202639	4469.44	9.05681		0.121255	0.122499	0.012245		503.034
		3-13C 1	25		209.212	0.0143828	0.00258366	4441.84	11.4762		0.153647				475.43
		3-13C 2	26		263.518	0.0149946	0.00319553	4206.65	13.4425		0.179972				240.246
		3-13C 3	27		221.327	0.0145193	0.00272017	4296.42	11.687		0.156469	0.163363	0.0144531		330.019
		13C6 1	28		1593.56	0.029977	0.0181779	4470.44	81.2634						504.037
		13C6 2	29		1326.87	0.0269731	0.015174	4650.17	70.5619						683.769
		13C6 3	30		1449.31	0.0283528	0.0165537	4364.66	72.2511	74.6922				-0.00991203	398.255
	anoxic (1)	t0 1	31		-23.3786	0.0117623		4656.09							401.114
		t0 2	32		-20.5291	0.0117946		4743.13							144.387
		t0 3	33		-19.6592	0.0118047		4527.67
		1-13C 1	34		333.359	0.0157815	0.00399434	4829.21	19.2895		0.142715				186.917
		1-13C 2	35		247.858	0.0148186	0.00303137	5225.12	15.8393		0.117189				582.827
		1-13C 3	36		278.256	0.0151611	0.0033739	5143.21	17.3527		0.128385	0.12943	0.0127953		500.913
		2-13C 1	37		280.387	0.015184	0.00339685	5008.88	17.0144		0.125883				366.587
		2-13C 2	38		304.519	0.0154566	0.00366937	5293.08	19.4223		0.143697				650.781
		2-13C 3	39		346.195	0.0159259	0.0041387	4568.43	18.9074		0.139888	0.136489	0.00938095		-73.8669
		3-13C 1	40		469.471	0.0173165	0.00552933	5306.38	29.3407		0.21708				664.078
		3-13C 2	41		479.547	0.01743	0.00564286	5119.91	28.8909		0.213752				477.609
		3-13C 3	42		444.031	0.0170301	0.00524291	5195.92	27.2417		0.201551	0.210794	0.00817631		553.622
		13C6 1	43		2500.16	0.0401958	0.0284086	5027.8	142.833						385.499
		13C6 2	44		2281.2	0.0377292	0.025942	5205.46	135.04						563.164
		13C6 3	45		2233.03	0.037187	0.0253998	5024.03	127.609	135.161				0.132383	381.731
	anoxic (7)	t0 1	46		-25.4226	0.0117415		6864.09							436.655
		t0 2	47		-22.5474	0.0117741		6671.62							201.654
		t0 3	48		-22.0665	0.0117793		6039.39
		1-13C 1	49		160.798	0.0138393	0.00207433	7049.13	14.6222		0.115049				524.095	3365.4
		1-13C 2	50		188.545	0.0141518	0.00238685	7242.1	17.2858		0.136006				717.065	3293.03
		1-13C 3	51		205.401	0.0143415	0.00257658	6848.03	17.6445		0.138828	0.129961	0.0129912		322.998	2987.41
		2-13C 1	52		160.767	0.013838	0.00207308	7067.58	14.6517		0.115281				542.542	2916.72
		2-13C 2	53		172.138	0.0139668	0.00220187	7859.92	17.3065		0.136169				1334.88	3919.81
		2-13C 3	54		195.727	0.0142322	0.00246724	6784.63	16.7393		0.131707	0.127719	0.0110005		259.6	2558.77
		3-13C 1	55		431.189	0.0168844	0.00511951	6703.11	34.3166		0.270006				178.071	2368.96
		3-13C 2	56		365.271	0.0161414	0.00437648	6576.91	28.7837		0.226473				51.8729	2315.51
		3-13C 3	57		397.67	0.016505	0.00474011	6105.56	28.941		0.227711	0.241396	0.0247844		-419.47	1641.07
		13C6 1	58		1580.94	0.0298338	0.0180689	7397.2	133.659						872.166	2790.63
		13C6 2	59		1503.05	0.0289564	0.0171915	7130.25	122.58						605.218	2494.52
		13C6 3	60		1577.68	0.0297969	0.018032	6934.81	125.048	127.096				0.224189	409.771	2370.32
															449.901	2751.85
															419.637	572.823

## Sheet: Gippsland
															DIC production
		Sample ID			δ13C (‰)	Ratio 45/44	enriched ratio	CO2 conc (umol/L)	c(extra 13c) umol/L		C#/C6	av	stdev	fEMP ferm	over each inc.	over week			Observed CO2 production ratio					Theoretical Stoichiometry
	oxic (0)	t0 1	16		-17.6358	0.0118287		6040.86											Ox(0)	Anox(0)	Anox(1)	Anox(7)		AR	E-D	E-M	PP
		t0 2	17		-15.2381	0.011856		5770.29										C6	1	1	1	1		1	1	1	1
		t0 3	18		-15.5155	0.0118495		6054.32										C1	0.162541	0.106665	0.0843651	0.0122625		0.166667	0.5	0	1
		1-13C 1	19		-7.57969	0.0119386	9.38533e-05	6418.19	0.602368		0.157317				463.036			C2	0.0730645	0.0969344	0.0930775	0.077593		0.166667	0	0	0
		1-13C 2	20		-6.9209	0.0119453	0.000100569	6387.37	0.642369		0.167764				432.211			C3	0.226714	0.233376	0.132895	0.1522		0.166667	0	0.5	0
		1-13C 3						4655.67				0.162541	0.00738702
		2-13C 1	22		-12.0026	0.0118872	4.24295e-05	6318.28	0.268081		0.0700133				363.123
		2-13C 2	23		-12.8071	0.0118771	3.23407e-05	6760.82	0.218649		0.0571035				805.66				Fit CO2 production					Fit CO2 production ratio
		2-13C 3	24		-10.6762	0.0119001	5.53339e-05	6371.53	0.352562		0.0920766	0.0730645	0.0176851		416.371				Ox(0)	Anox(0)	Anox(1)	Anox(7)		Ox(0)	Anox(0)	Anox(1)	Anox(7)
		3-13C 1	25		-1.71377	0.0119999	0.00015519	6348.3	0.985193		0.257298				393.149			C6	1	1	1	1		1	1	1	1
		3-13C 2	26		-5.09209	0.0119608	0.000116059	6207.32	0.720413		0.188146				252.169			C1	0.175101	0.127673	0.151942	0.130909		0.175101	0.127673	0.151942	0.130909
		3-13C 3	27		-2.78915	0.0119856	0.00014089	6378.47	0.898661		0.234698	0.226714	0.0352603		423.31			C2	0.0856247	0.117943	0.151942	0.130909		0.0856247	0.117943	0.151942	0.130909
		13C6 1	28		35.3518	0.0124109	0.000566197	6767.96	3.832						812.807			C3	0.239274	0.254384	0.196116	0.238182		0.239274	0.254384	0.196116	0.238182
		13C6 2	29		38.9101	0.012451	0.000606266	6453.67	3.91264						498.516									0.473277	0.00132407	0.0120286	0.0243124
		13C6 3	30		36.6682	0.0124254	0.000580626	6445.39	3.74236	3.829				0.180142	490.232
	anoxic (0)	t0 1	31		-17.1458	0.0118193		6476.72							486.417				Ratio of contribution by process					Propagation of error
		t0 2	32		-18.0373	0.0118086		8044.31							165.077				Ox(0)	Anox(0)	Anox(1)	Anox(7)		Ox(0)	Anox(0)	Anox(1)	Anox(7)		Resp	ED	PP	EMP
		t0 3	33		-16.5831	0.0118243		6387.14										AR	0.513748	0.707657	0.911653	0.785455		0.149642	0.176971	0.152926	1.07568		0.149642	0.0521244	0	0.0895087
		1-13C 1	34		-8.6136	0.0119134	9.59763e-05	6350.46	0.609493		0.103309				-618.932			E-D	0.178953	0.0194603	0	0		0.0521244	0.00486664	0	0		0.176971	0.00486664	0	0.0682426
		1-13C 2	35		-6.80332	0.0119331	0.000115682	6400.31	0.740402		0.125497				-569.08			E-M	0.307299	0.272882	0.0883469	0.214545		0.0895087	0.0682426	0.0148198	0.293818		0.152926	0	0	0.0148198
		1-13C 3	36		-9.4282	0.0119028	8.54406e-05	6296.56	0.537982		0.0911875	0.106665	0.0173994		-672.827			PP	0	0	0	0		0	0	0	0		1.07568	0	0	0.293818
		2-13C 1	37		-6.82144	0.0119273	0.000109911	6128.62	0.673605		0.114175				-840.763
		2-13C 2	38		-9.96779	0.0118913	7.39579e-05	6487.8	0.479824		0.0813298				-481.587			SUM	1	1	1	1
		2-13C 3	39		-8.52455	0.0119068	8.93679e-05	6291.21	0.562232		0.0952979	0.0969344	0.0164839		-678.173
		3-13C 1	40		1.91892	0.0120229	0.000205527	6421.66	1.31983		0.223709				-547.724
		3-13C 2	41		4.0475	0.0120458	0.000228374	6610.05	1.50956		0.25587				-359.334
		3-13C 3	42		2.38102	0.0120256	0.000208201	6249.59	1.30117		0.220548	0.233376	0.0195445		-719.801
		13C6 1	43		59.7368	0.012669	0.00085164	6457.17	5.49919						-512.219
		13C6 2	44		64.5162	0.0127214	0.000903996	6938.5	6.27238						-30.8849
		13C6 3	45		64.9496	0.0127248	0.000907423	6532.4	5.92765	5.89974				0.200127	-436.984
	anoxic (1)	t0 1	46		-16.8331	0.0118052		6657.18							-539.026
		t0 2	47		-16.0274	0.0118163		6452.58							198.595
		t0 3	48		-16.7313	0.0118099		6391.05
		1-13C 1	49		2.823	0.0120312	0.000220712	6675.55	1.47337		0.0722881				175.281
		1-13C 2	50		5.8583	0.0120665	0.000256045	6603.97	1.69091		0.0829612				103.697
		1-13C 3	51		9.06787	0.0121039	0.000293393	6797.35	1.99429		0.0978459	0.0843651	0.0128367		297.082
		2-13C 1	52		10.816	0.0121248	0.000314358	6287.44	1.97651		0.0969733				-212.829
		2-13C 2	53		5.78527	0.0120695	0.000259059	6847.56	1.77392		0.087034				347.29
		2-13C 3	54		6.82595	0.0120825	0.000271979	7136.11	1.94088		0.0952251	0.0930775	0.0053063		635.838
		3-13C 1	55		17.0532	0.0121981	0.000387638	6781.65	2.62883		0.128978				281.379
		3-13C 2	56		411.479	0.0166368	Qstat=0.993	6811.64							311.368
		3-13C 3	57		19.659	0.0122295	0.000419014	6654.87	2.78848		0.136811	0.132895	0.00553892		154.599
		13C6 1	58		158.711	0.0137946	0.00198413	7097.03	14.0814						596.759
		13C6 2	59		170.944	0.0139329	0.00212238	6836.82	14.5103						336.551
		13C6 3	60		411.912	0.0166449	0.00483439	6733.88	32.5542	20.382				-0.101316	233.607
	anoxic (7)	t0 1	61		-15.4171	0.0118369		6288.18							271.719
		t0 2	62		-16.0551	0.0118302		6512.72							211.728
		t0 3	63		-15.2574	0.0118397		6742.86
		1-13C 1	64		7.3899	0.0120935	0.000257893	6937.89	1.78923		0.0115699				423.303	982.734
		1-13C 2	65		10.7789	0.0121323	0.000296667	6795.75	2.01607		0.0130368				281.167	714.82
		1-13C 3	66		8.51243	0.0121072	0.000271534	6937.27	1.8837		0.0121808	0.0122625	0.000736822		422.685	650.648
		2-13C 1	67		364.49	0.0161133	0.0042777	6698.13	28.6526		0.18528				183.547	877.725
		2-13C 2	68		47.8387	0.0125499	0.000714278	7213.38	5.15236		0.0333173				698.798	1426.28
		2-13C 3	69		12.91	0.0121569	0.000321262	6826.76	2.19318		0.014182	0.077593	0.0937489		312.171	915.17
		3-13C 1	70		67.8013	0.0127746	0.000938954	6517.17	6.11933		0.0395701				2.58562	33.6328
		3-13C 2	71		423.249	0.0167745	0.00493889	6708.12	33.1307		0.214237				193.534	214.572
		3-13C 3	72		404.441	0.0165629	0.00472726	6634.09	31.3611		0.202794	0.1522	0.0977082		119.504	325.04
		13C6 1	73		2066.34	0.0352614	0.0234258	6574.98	154.024						60.3891	263.611
		13C6 2	74		2238.35	0.0371963	0.0253606	6006.58	152.331						-508.003	-444.667
		13C6 3	75		1985.76	0.0343531	0.0225175	6998.14	157.581	154.645				-0.0433991	483.556	464.777
															222.77	535.362
															289.846	477.755

## Sheet: Patterson
															DIC production
		Sample ID			δ13C (‰)	Ratio 45/44	enriched ratio	CO2 conc (umol/L)	c(extra 13c) umol/L		C#/C6	av	stdev	fEMP ferm	over each inc.	over week			Observed CO2 production ratio					Theoretical Stoichiometry
	oxic (0)	t0 1	1		-36.4457	0.0116		1956.58											Ox(0)	Anox(0)	Anox(1)	Anox(7)		AR	E-D	E-M	PP
		t0 2	2		-37.7415	0.0116		1910										C6	1	1	1	1		1	1	1	1
		t0 3	3		-37.4142	0.0116		1958.82										C1	0.118495	0.0785558	0.0861785	0.117826		0.166667	0.5	0	1
		1-13C 1	4		174.082	0.0139	0.0023	2223.28	5.11354		0.119011				281.476			C2	0.117686	0.0862323	0.0665929	0.132504		0.166667	0	0	0
		1-13C 2	5		174.443	0.0139	0.0023	2134.17	4.90859		0.114241				192.368			C3	0.281753	0.394305	0.3334	0.184337		0.166667	0	0.5	0
		1-13C 3	6		189.448	0.0141	0.0025	2100.76	5.25191		0.122232	0.118495	0.00402013		158.963
		2-13C 1	7		153.572	0.0137	0.0021	2254.78	4.73503		0.110202				312.978
		2-13C 2	8		172.801	0.0139	0.0023	2302.72	5.29625		0.123264				360.916				Fit CO2 production					Fit CO2 production ratio
		2-13C 3	9		172.986	0.0139	0.0023	2234.14	5.13853		0.119593	0.117686	0.00673631		292.342				Ox(0)	Anox(0)	Anox(1)	Anox(7)		Ox(0)	Anox(0)	Anox(1)	Anox(7)
		3-13C 1	10		428.318	0.0168	0.0052	2214.57	11.5158		0.268016				272.772			C6	1	1	1	1		1	1	1	1
		3-13C 2	11		515.584	0.0177915	0.00619148	2289.05	14.1726		0.329849				347.246			C1	0.115991	0.0695655	0.0907882	0.146943		0.115991	0.0695655	0.0907882	0.146943
		3-13C 3	12		416.287	0.0167	0.0051	2084.26	10.6297		0.247393	0.281753	0.0429101		142.456			C2	0.110174	0.0592616	0.0712026	0.146943		0.110174	0.0592616	0.0712026	0.146943
		13C6 1	13		1511.16	0.029	0.0174	2216.61	38.569						274.812			C3	0.276744	0.376325	0.338009	0.206115		0.276744	0.376325	0.338009	0.206115
		13C6 2	14		1719.13	0.0313	0.0197	2169.91	42.7473						228.112									0.0877944	0.00113154	6.37459e-05	0.00153054
		13C6 3	15		1856.14	0.0329	0.0213	2234	47.5842	42.9668				0.345258	292.198
	anoxic (0)	t0 1	16		-34.652	0.0116		2003.9							263.053				Ratio of contribution by process					Propagation of error
		t0 2	17		-34.7757	0.0116		2075.73							66.4788				Ox(0)	Anox(0)	Anox(1)	Anox(7)		Ox(0)	Anox(0)	Anox(1)	Anox(7)		Resp	ED	PP	EMP
		t0 3	18		-36.3767	0.0116		2150.7										AR	0.661042	0.35557	0.427215	0.881656		0.109864	0.0667371	0.112088	0.169602		0.109864	0	0.000966765	0.0553674
		1-13C 1	19		110.081	0.0132	0.0016	2350.2	3.76032		0.0714554				273.423			E-D	0	0	0.0391712	0		0	0	0.0102774	0		0.0667371	0	0.00193395	0.11902
		1-13C 2	20		121.392	0.0134	0.0018	2442.79	4.39701		0.0835542				366.012			E-M	0.333141	0.634126	0.533613	0.118344		0.0553674	0.11902	0.140004	0.0227656		0.112088	0.0102774	0	0.140004
		1-13C 3	21		128.709	0.0134	0.0018	2358.1	4.24458		0.0806576	0.0785558	0.00631737		281.327			PP	0.00581695	0.0103039	0	0		0.000966765	0.00193395	0	0		0.169602	0	0	0.0227656
		2-13C 1	22		139.687	0.0136	0.002	2408.02	4.81604		0.0915169				331.248
		2-13C 2	23		105.29	0.0132	0.0016	2313.11	3.70097		0.0703276				236.331			SUM	1	1	1	1
		2-13C 3	24		154.609	0.0137	0.0021	2427.06	5.09682		0.0968523	0.0862323	0.0140298		350.284
		3-13C 1	25		725.599	0.0202	0.0086	2393.82	20.5868		0.391201				317.042
		3-13C 2	26		700.557	0.0199	0.0083	2391.45	19.849		0.377181				314.673
		3-13C 3	27		785.846	0.0208	0.0092	2371.17	21.8147		0.414534	0.394305	0.0188693		294.392
		13C6 1	28		1952.68	0.0339732	0.0223732	2297.46	51.4014						220.686
		13C6 2	29		1875.18	0.0331	0.0215	2256.84	48.5221						180.069
		13C6 3	30		2112.15	0.0358	0.0242	2394.65	57.9505	52.6247				0.682916	317.873
	anoxic (1)	t0 1	31		-31.0789	0.0116438		2885.48							290.28
		t0 2	32		-31.0482	0.0116		3084.53							52.7322
		t0 3	33		-33.2806	0.0116		2803.05
		1-13C 1	34		148.8	0.0137	0.0020854	3039.93	6.33949		0.0973058				115.581
		1-13C 2	35		87.5418	0.013	0.0013854	3524.05	4.88223		0.0749381				599.695
		1-13C 3	36		122.635	0.0134	0.0017854	3148.83	5.62193		0.0862918	0.0861785	0.0111843		224.475
		2-13C 1	37		71.234	0.0128	0.0011854	3523.95	4.1773		0.064118				599.595
		2-13C 2	38		67.1936	0.0128	0.0011854	3095.79	3.66976		0.0563277				171.438
		2-13C 3	39		103.1	0.0132	0.0015854	3260.09	5.16857		0.079333	0.0665929	0.0117006		335.74
		3-13C 1	40		516.608	0.0178	0.0061854	2922.53	18.077		0.277467				-1.82433
		3-13C 2	41		488.044	0.0175	0.0058854	3986.28	23.4609		0.360104				1061.93
		3-13C 3	42		538.409	0.0181	0.0064854	3642.84	23.6253		0.362628	0.3334	0.0484557		718.486
		13C6 1	43		1701.93	0.0312	0.0195854	3552.82	69.5834						628.464
		13C6 2	44		1726.29	0.0314	0.0197854	3159.82	62.5183						235.465
		13C6 3	45		1706.01	0.0312006	0.019586	3234.41	63.349	65.1502				0.500199	310.054
	anoxic (7)	t0 1	46		-24.09	0.0117		6364.54							416.591
		t0 2	47		-23.2328	0.0118		10310.8							293.384
		t0 3	48		-23.3192	0.0117		9647.03
		1-13C 1	49		184.52	0.0141	0.00236667	5812.96	13.7573		0.132381				-2961.15	3871.16
		1-13C 2	50		165.207	0.0139	0.00216667	4693.78	10.1699		0.0978602				-4080.33	2663.08
		1-13C 3	51		183.174	0.0141	0.00236667	5411.43	12.807		0.123237	0.117826	0.0178851		-3362.69	3306
		2-13C 1	52		186.293	0.0141	0.00236667	5742.02	13.5895		0.130765				-3032.09	3589.29
		2-13C 2	53		164.28	0.0139	0.00216667	6838.6	14.817		0.142577				-1935.51	4675.37
		2-13C 3	54		180.103	0.014	0.00226667	5692.87	12.9038		0.124168	0.132504	0.00932689		-3081.24	3473.45
		3-13C 1	55		235.459	0.0147	0.00296667	5912.68	17.541		0.168789				-2861.43	3648.81
		3-13C 2	56		265.347	0.0149922	0.00325888	6482.53	21.1258		0.203284				-2291.58	4232.05
		3-13C 3	57		217.382	0.0145	0.00276667	6796.44	18.8035		0.180938	0.184337	0.0174969		-1977.67	4550.52
		13C6 1	58		1416.08	0.0279	0.0161667	6146.37	99.3663						-2627.75	3950.41
		13C6 2	59		1207.87	0.0256	0.0138667	7538.72	104.537						-1235.4	5342.08
		13C6 3	60		1893.92	0.0333	0.0215667	5001.42	107.864	103.922				0.0530109	-3772.69	2844.5
															-2768.29	3845.56
															775.26	737.14

## Sheet: Werribee
															DIC production
		Sample ID			δ13C (‰)	Ratio 45/44	enriched ratio	CO2 conc (umol/L)	c(extra 13c) umol/L		C#/C6	av	stdev	fEMP ferm	over each inc.	over week			Observed CO2 production ratio					Theoretical Stoichiometry
	oxic (0)	t0 1	1		-1.89017	0.0119889		2559.01											Ox(0)	Anox(0)	Anox(1)	Anox(7)		AR	E-D	E-M	PP
		t0 2	2		-1.83437	0.0119899		2487.36										C6	1	1	1	1		1	1	1	1
		t0 3	3		-1.44671	0.0119948		2495.34										C1	0.192245	0.0793243	0.0372517	0.0617182		0.166667	0.5	0	1
		1-13C 1	4		206.595	0.0143368	0.00234563	2543.42	5.9659		0.164663				29.5156			C2	0.0340006	0.0469825	0.0379445	0.0573473		0.166667	0	0	0
		1-13C 2	5		187.686	0.0141243	0.00213307	2569.96	5.4819		0.151304				56.0559			C3	0.189341	0.442911	0.410013	0.306875		0.166667	0	0.5	0
		1-13C 3	6		327.106	0.0156933	0.00370207	2552.07	9.44793		0.260769	0.192245	0.059718		38.1689
		2-13C 1	7		33.0554	0.0123846	0.000393387	2544.81	1.0011		0.0276309				30.9122
		2-13C 2	8		42.9748	0.012496	0.000504819	2593.33	1.30916		0.0361338				79.4304				Fit CO2 production					Fit CO2 production ratio
		2-13C 3	9		46.0537	0.0125301	0.00053891	2570.69	1.38537		0.0382371	0.0340006	0.00561563		56.7868				Ox(0)	Anox(0)	Anox(1)	Anox(7)		Ox(0)	Anox(0)	Anox(1)	Anox(7)
		3-13C 1	10		269.646	0.0150463	0.00305511	2597.25	7.93489		0.219008				83.3473			C6	1	1	1	1		1	1	1	1
		3-13C 2	11		159.889	0.0138117	0.00182044	2561.93	4.66384		0.128725				48.0247			C1	0.220383	0.0717462	0.0425284	0.0864046		0.220383	0.0717462	0.0425284	0.0864046
		3-13C 3	12		268.75	0.0150377	0.00304646	2619.88	7.98136		0.220291	0.189341	0.052499		105.979			C2	0.0621382	0.0242482	0.0425284	0.0820338		0.0621382	0.0242482	0.0425284	0.0820338
		13C6 1	13		1290.33	0.0265357	0.0145445	2562.17	37.2654						48.2644			C3	0.217479	0.427755	0.414943	0.331562		0.217479	0.427755	0.414943	0.331562
		13C6 2	14		1322.93	0.0269034	0.0149122	2558.71	38.156						44.8136									2.37518	0.00080398	7.31634e-05	0.00182826
		13C6 3	15		1149.85	0.0249561	0.0129649	2566.28	33.2717	36.231				0.0680236	52.3795
	anoxic (0)	t0 1	16		-8.64021	0.0119173		2540.26							56.1399				Ratio of contribution by process					Propagation of error
		t0 2	17		-2.21255	0.0119905		2549.24							21.8052				Ox(0)	Anox(0)	Anox(1)	Anox(7)		Ox(0)	Anox(0)	Anox(1)	Anox(7)		Resp	ED	PP	EMP
		t0 3	18		-2.11316	0.0119917		2544.09										AR	0.372829	0.145489	0.255171	0.492203		0.167006	0.0186748	0.0524142	0.202344		0.167006	0.141769	0	0.139167
		1-13C 1	19		74.9193	0.0128589	0.000892425	2604.66	2.32446		0.081477				60.1291			E-D	0.316489	0	0	0.00874168		0.141769	0	0	0.00359369		0.0186748	0	0.00609677	0.103587
		1-13C 2	20		77.2589	0.0128857	0.000919212	2557.85	2.35121		0.0824144				13.3199			E-M	0.310681	0.807013	0.744829	0.499056		0.139167	0.103587	0.152994	0.205161		0.0524142	0	0	0.152994
		1-13C 3	21		68.0825	0.0127831	0.000816575	2588.22	2.11348		0.0740815	0.0793243	0.00456452		43.6901			PP	0	0.047498	0	0		0	0.00609677	0	0		0.202344	0.00359369	0	0.205161
		2-13C 1	22		38.9483	0.0124559	0.000489339	2605.11	1.27478		0.0446836				60.5799
		2-13C 2	23		44.763	0.012522	0.000555442	2544.15	1.41313		0.049533				-0.376248			SUM	1	1	1	1
		2-13C 3	24		41.8383	0.0124895	0.000522946	2549.38	1.33319		0.0467308	0.0469825	0.00243444		4.84906
		3-13C 1	25		393.902	0.0164539	0.00448739	2609.08	11.708		0.410388				64.5539
		3-13C 2	26		417.577	0.016721	0.00475453	2542.01	12.086		0.42364				-2.52279
		3-13C 3	27		472.923	0.0173433	0.00537682	2624.87	14.1135		0.494704	0.442911	0.0453413		80.3375
		13C6 1	28					2626.62							82.0853
		13C6 2	29		945.683	0.0226648	0.0106983	2580.08	27.6026						35.5514
		13C6 3	30		1013.93	0.0234324	0.0114659	2568.97	29.4556	28.5291				0.828732	24.4371
	anoxic (1)	t0 1	31		-7.24837	0.0119353		2846.4							38.8862
		t0 2	32		-2.97515	0.0119832		2797.62							29.5472
		t0 3	33		-3.21441	0.0119802		2847.04
		1-13C 1	34		44.1063	0.0125125	0.000546216	2924.42	1.59737		0.0345159				94.0712
		1-13C 2	35		51.5333	0.0125957	0.000629445	2924.7	1.84094		0.0397789				94.3426
		1-13C 3	36		48.269	0.0125585	0.000592311	2926.9	1.73363		0.0374603	0.0372517	0.0026377		96.5432
		2-13C 1	37		47.5229	0.0125478	0.000581567	3037.61	1.76657		0.0381721				207.254
		2-13C 2	38		45.1409	0.0125204	0.000554187	2952.87	1.63644		0.0353602				122.516
		2-13C 3	39		49.8139	0.0125733	0.000607056	3072.39	1.86511		0.0403013	0.0379445	0.00247841		242.036
		3-13C 1	40		458.528	0.0171732	0.00520694	2882.36	15.0082		0.324298				52.0035
		3-13C 2	41		629.252	0.0190945	0.00712825	2909.28	20.738		0.448107				78.9224
		3-13C 3	42		633.319	0.0191401	0.00717383	2952.25	21.1789		0.457633	0.410013	0.0743839		121.892
		13C6 1	43		1323.75	0.0269096	0.0149434	2927.71	43.75						97.3581
		13C6 2	44		1403.88	0.027811	0.0158448	2955.39	46.8273						125.032
		13C6 3	45		1463.17	0.0284779	0.0165117	2922.79	48.2602	46.2792				0.730039	92.44
	anoxic (7)	t0 1	46		-4.4819	0.0119609		3887.77							118.701
		t0 2	47		-5.42603	0.011951		3988.06							51.6277
		t0 3	48		-5.95089	0.0119462		4118.16
		1-13C 1	49		41.5855	0.0124821	0.00052939	4049.35	2.14369		0.0898236				51.3534	1535.45
		1-13C 2	50		20.79	0.0122488	0.000296079	3855.39	1.1415		0.0478304				-142.613	1346.68
		1-13C 3	51		19.0973	0.0122303	0.000277603	4083.62	1.13363		0.0475005	0.0617182	0.0243406		85.6259	1547.39
		2-13C 1	52		22.3001	0.0122671	0.000314353	4696.09	1.47623		0.0618561				698.093	2140.94
		2-13C 2	53		21.7013	0.0122609	0.000308215	4037.09	1.24429		0.0521377				39.0939	1481.48
		2-13C 3	54		24.3562	0.0122914	0.000338647	4090.84	1.38535		0.0580482	0.0573473	0.00489699		92.8438	1527.44
		3-13C 1	55		136.822	0.013557	0.00160427	4153	6.66251		0.279169				154.997	1583.38
		3-13C 2	56		163.548	0.0138581	0.00190536	3987.73	7.59807		0.31837				-10.267	1400.64
		3-13C 3	57		161.684	0.0138378	0.00188509	4090.32	7.71063		0.323086	0.306875	0.02411		92.3209	1513.7
		13C6 1	58		487.758	0.0175092	0.00555646	4164.72	23.1411						166.722	1571.7
		13C6 2	59		464.898	0.0172521	0.00529937	4036.31	21.3899						38.3159	1454.99
		13C6 3	60		590.037	0.018661	0.00670829	4034.65	27.0656	23.8655				0.420625	36.6492	1454.39
															108.595	1546.52
															193.549	191.313

## Sheet: Heron 18
															DIC production
	pre-incubation	treatment	rep	Sample ID	δ13C (‰)	Ratio 45/44	enriched ratio	CO2 conc (umol/L)	c(extra 13c) umol/L		C#/C6	av	stdev	fEMP ferm	over each inc.	over week			Observed CO2 production ratio					Theoretical Stoichiometry
	oxic 0 days	initial	1	1	0.327562	0.0120438		2048.99											Ox(0)	Anox(0)	Anox(1)	Anox(7)		AR	E-D	E-M	PP
			2	2	0.566758	0.0120472		2051.14										C6	1	1	1	1		1	1	1	1
			3	3	0.338612	0.0120452		2055.09										C1	0.151451	0.0592908	0.00651215	0.177812		0.166667	0.5	0	1
			4	4	-0.0614067	0.0120417		2060.32										C2	0.0826241	0.0302907	0.00954827	0.181938		0.166667	0	0	0
		C1	1	5	13.7589	0.0121999	0.000155403	2470.78	0.383966		0.125				416.893			C3	0.17901	0.296739	0.408465	0.179864		0.166667	0	0.5	0
			2	6	14.7073	0.0122127	0.000168183	2399.47	0.403549		0.131375				345.582
			3	7	21.0031	0.0122847	0.000240227	2384.8	0.572895		0.186505				330.919
			4	8	18.2589	0.0122545	0.000209984	2383.35	0.500466		0.162926	0.151451	0.0286543		329.47				Fit CO2 production					Fit CO2 production ratio
		C2	1	9	8.35149	0.0121436	9.91521e-05	2469.45	0.244851		0.0797109				415.564				Ox(0)	Anox(0)	Anox(1)	Anox(7)		Ox(0)	Anox(0)	Anox(1)	Anox(7)
			2	10	7.85931	0.0121381	9.36478e-05	2479.93	0.23224		0.0756053				426.041			C6	1	1	1	1		1	1	1	1
			3	11	8.53052	0.012146	0.00010151	2502.63	0.254042		0.0827029				448.745			C1	0.180423	0.0971839	0.0331884	0.171858		0.180423	0.0971839	0.0331884	0.171858
			4	12	9.99258	0.0121629	0.000118425	2398.69	0.284066		0.0924772	0.0826241	0.00718423		344.809			C2	0.111596	0.0681837	0.0331884	0.164077		0.111596	0.0681837	0.0331884	0.164077
		C3	1	13	22.5094	0.0123045	0.000260018	2353.24	0.611883		0.199198				299.353			C3	0.207981	0.334632	0.433623	0.167956		0.207981	0.334632	0.433623	0.167956
			3	14	18.652	0.0122613	0.000216799	2395.43	0.519326		0.169066				341.543									2.51806	0.00430766	0.00190341	0.000496278
			4	15	18.9685	0.0122651	0.000220627	2349.69	0.518404		0.168766	0.17901	0.0174839		295.802
		all C	1	16	106.624	0.0132549	0.00121037	2289.32	2.77093						235.437				Ratio of contribution by process					Propagation of error
			2	17	120.898	0.0134163	0.00137186	2314.22	3.17479						260.337				Ox(0)	Anox(0)	Anox(1)	Anox(7)		Ox(0)	Anox(0)	Anox(1)	Anox(7)		Resp	ED	PP	EMP
			3	18	109.922	0.0132923	0.00124781	2371.06	2.95865						317.181			AR	0.669574	0.409102	0.19913	0.984461		0.153996	0.0979619	0.112601	0.228512		0.153996	0.0316593	0	0.0443357
			4	19	104.481	0.0132301	0.0011856	2853.06	3.38258	3.07174				0.0370292	799.171			E-D	0.137654	0.0580003	0	0		0.0316593	0.0138885	0	0		0.0979619	0.0138885	0	0.127605
	anoxic 0 days	initial	1	20	1.05659	0.0120619		2003.44	0						373.79			E-M	0.192771	0.532897	0.80087	0.00775818		0.0443357	0.127605	0.452864	0.00180082		0.112601	0	0	0.452864
			2	21	0.399575	0.0120539		2016.23	0						132.616			PP	0	0	0	0.00778081		0	0	0	0.00180607		0.228512	0	0.00180607	0.00180082
			3	22	-0.0890862	0.0120481		2015.15	0
			4	23	0.476704	0.012054		2058.48	0									SUM	1	1	1	1
		C1	1	24	9.86846	0.0121596	0.00010515	2377.7	0.250015		0.045704				354.374
			2	25	11.3961	0.0121767	0.000122224	2328.86	0.284643		0.0520342				305.53
			3	26	13.8064	0.0122037	0.000149218	2503.32	0.373539		0.068285				479.993
			4	27	12.2006	0.0121855	0.00013098	2971.12	0.389158		0.0711401	0.0592908	0.0123634		947.79
		C2	1	28	6.95152	0.012126	7.14719e-05	2383.82	0.170376		0.0311456				360.49
			2	29	6.54687	0.0121216	6.70693e-05	2432.03	0.163115		0.0298182				408.706
			3	30	5.58079	0.012111	5.64897e-05	2781.49	0.157126		0.0287234				758.163
			4	31	7.02715	0.0121278	7.327e-05	2349.94	0.17218		0.0314754	0.0302907	0.00126678		326.616
		C3	1	32	55.4847	0.012675	0.000620503	2377.45	1.47522		0.269677				354.126
			2	33	59.4465	0.0127199	0.000665442	2344.44	1.56009		0.285193				321.117
			3	34	58.6756	0.0127114	0.000656932	2397.08	1.57472		0.287867				373.757
			4	35	68.7632	0.0128257	0.000771169	2441.73	1.88298		0.344219	0.296739	0.0326534		418.4
		all C	1	36	188.105	0.0141732	0.00211872	2541.95	5.3857						518.627
			2	37	205.768	0.0143723	0.00231785	2449.27	5.67704						425.946
			3	38	190.499	0.0141998	0.00214534	2652	5.68944						628.67
			4	39	191.179	0.0142075	0.00215303	2382.23	5.12903	5.4703				0.390218	358.907
	anoxic 24 hours	initial	1	40	0.144003	0.0120513		4459.32	0						458.826
			2	41	-0.132157	0.0120486		3892.53	0						178.044
			3	42	0.60985	0.0120575		4116.08	0
			4	43	0.568663	0.0120573		3975.61	0
		C1	1	44	0.650912	0.0120583	4.62214e-06	4284.2	0.0198022		0.00162938				173.315
			2	45	2.24163	0.0120765	2.28631e-05	4195.52	0.0959226		0.0078928				84.6352
			3	46	2.30647	0.012077	2.33663e-05	4133.81	0.0965918		0.00794786				22.9196
			4	47	2.3684	0.0120782	2.45111e-05	4253.47	0.104257		0.00857858	0.00651215	0.00327002		142.582
		C2	1	48	2.50238	0.0120801	2.64162e-05	3947.73	0.104284		0.00858079				-163.157
			2	49	2.65367	0.0120823	2.86119e-05	4124.92	0.118022		0.00971119				14.0325
			3	50	2.41583	0.0120799	2.62248e-05	4398.11	0.11534		0.00949049				287.227
			4	51	2.82872	0.0120848	3.11287e-05	4064.48	0.126522		0.0104106	0.00954827	0.000754879		-46.4052
		C3	1	52	106.152	0.0132516	0.00119796	3969.94	4.75583		0.391324				-140.944
			2	53	122.872	0.0134407	0.00138698	4301.44	5.966		0.490901				190.55
			3	54	119.06	0.013398	0.0013443	4334.71	5.82714		0.479474				223.825
			4	55	69.3578	0.0128363	0.000782585	4226.55	3.30763		0.272162	0.408465	0.101177		115.66
		all C	1	56	227.061	0.0146169	0.00256318	4485.94	11.4983						375.05
			2	57	229.192	0.0146413	0.00258761	4120.87	10.6632						9.98856
			3	58	280.624	0.0152222	0.00316849	4326.98	13.71						216.093
			4	59	290.52	0.0153339	0.00328023	3884.27	12.7413	12.1532				0.725395	-226.62
	anoxic 1 week	initial	1		-8.90344	0.0119259		10217.8							79.9219
			2		-4.94442	0.0119705		9692.43							168.481
			3		-5.0047	0.0119698		9155.36
			4		18.4186	0.0122336		7513.82
		C1	1		109.154	0.0132553	0.00123039	11977.8	14.7374		0.207934				2832.95	9923.93
			2		106.605	0.0132272	0.0012023	9624.26	11.5712		0.163262				479.399	7570.38
			3		113.782	0.0133084	0.00128349	7847.64	10.0724		0.142115				-1297.22	5793.76
			4		111.525	0.0132835	0.0012585	11147.1	14.0287		0.197935	0.177812	0.0305412		2002.28	9093.26
		C2	1		101.945	0.0131756	0.00115062	10363.8	11.9248		0.168251				1218.96	8309.94
			2		121.852	0.0133999	0.00137497	10259.1	14.106		0.199025				1114.25	8205.22
			3		109.367	0.0132594	0.00123445	9544.33	11.782		0.166236				399.465	7490.44
			4		125.966	0.0134464	0.00142143	9685.26	13.7669		0.194242	0.181938	0.0171004		540.394	7631.37
		C3	1		106.313	0.0132249	0.00119995	10461.3	12.5529		0.177113				1316.39	8407.37
			2		125.001	0.0134354	0.00141045	10187.1	14.3683		0.202727				1042.22	8133.2
			3		121.072	0.013391	0.00136606	9831.97	13.4311		0.189503				687.106	7778.08
			4		94.929	0.0130964	0.00107142	9929.89	10.6391		0.150111	0.179864	0.0224237		785.025	7876
		all C	1		644.558	0.0192883	0.0072634	10032.4	72.8694						887.554	7978.53
			2		653.45	0.0193868	0.00736184	10799.9	79.5068						1655	8745.98
			3		635.279	0.0191824	0.00715749	9710.75	69.5046						565.888	7656.87
			4		616.344	0.0189691	0.0069442	8873.59	61.62	70.8752				0.0395909	-271.27	6819.71
															872.4	7963.38
															922.935	922.935

## Sheet: MB surf
															DIC production
		Sample ID			δ13C (‰)	Ratio 45/44	enriched ratio	CO2 conc (umol/L)	c(extra 13c) umol/L		C#/C6	av	stdev	fEMP ferm	over each inc.	over week			Observed CO2 production ratio					Theoretical Stoichiometry
	oxic (0)	t0 1	1		-18.2219	0.0118		2139.06											Ox(0)	Anox(0)	Anox(1)	Anox(7)		AR	E-D	E-M	PP
		t0 2	2		-20.9294	0.0117		2115.68										C6	1	1	1	1		1	1	1	1
		t0 3	3		-18.357	0.0118		2100.71										C1	0.239646	0.127585	0.052913	0.143515		0.166667	0.5	0	1
		1-13C 1	4		185.534	0.0141	0.00233333	2243.85	5.23566		0.258855				125.37			C2	0.0811354	0.0379847	0.0539599	0.153205		0.166667	0	0	0
		1-13C 2	5		160.884	0.0137987	0.00203205	2228.67	4.52878		0.223907				110.189			C3	0.184125	0.367425	0.421448	0.228015		0.166667	0	0.5	0
		1-13C 3	6		169.254	0.0139	0.00213333	2239.18	4.77692		0.236175	0.239646	0.0177309		120.699
		2-13C 1	7		46.5293	0.0125	0.000733333	2267.02	1.66248		0.0821944				148.536
		2-13C 2	8		43.9907	0.0125	0.000733333	2209.23	1.6201		0.0800992				90.7466				Fit CO2 production					Fit CO2 production ratio
		2-13C 3	9		43.1701	0.0125	0.000733333	2237.18	1.6406		0.0811124	0.0811354	0.00104781		118.693				Ox(0)	Anox(0)	Anox(1)	Anox(7)		Ox(0)	Anox(0)	Anox(1)	Anox(7)
		3-13C 1	10		132.059	0.0135	0.00173333	2243.78	3.88922		0.192286				125.3			C6	1	1	1	1		1	1	1	1
		3-13C 2	11		126.297	0.0134	0.00163333	2225.41	3.63483		0.179709				106.925			C1	0.239646	0.127585	0.0487924	0.140115		0.239646	0.127585	0.0487924	0.140115
		3-13C 3	12		128.789	0.0134	0.00163333	2233.69	3.64837		0.180378	0.184125	0.00707628		115.21			C2	0.0811354	0.0379847	0.0415981	0.140115		0.0811354	0.0379847	0.0415981	0.140115
		13C6 1	13		721.675	0.0201	0.00833333	2228.96	18.5746						110.472			C3	0.184125	0.367425	0.413207	0.21977		0.184125	0.367425	0.413207	0.21977
		13C6 2	14		822.914	0.0213	0.00953333	2220.46	21.1684						101.977									1.38719e-21	2.93124e-24	0.00023771	0.000250889
		13C6 3	15		801.004	0.021	0.00923333	2267.39	20.9356	20.2262				0.0523739	148.907
	anoxic (0)	t0 1	16		-20.3593	0.0118		2138.6							118.585				Ratio of contribution by process					Propagation of error
		t0 2	17		-20.337	0.0118		2119.13							16.4483				Ox(0)	Anox(0)	Anox(1)	Anox(7)		Ox(0)	Anox(0)	Anox(1)	Anox(7)		Resp	ED	PP	EMP
		t0 3	18		-19.5537	0.0118		2119.1										AR	0.486812	0.227908	0.249589	0.840689		0.0410716	0.0746368	0.124432	0.213232		0.0410716	0.025091	0.000827767	0.0173781
		1-13C 1	19		25.7887	0.0123	0.0005	2165.75	1.08288		0.0948113				40.1416			E-D	0.297398	0.0472212	0	0		0.025091	0.0154643	0	0		0.0746368	0.0154643	0.0216106	0.215775
		1-13C 2	20		32.8032	0.0124	0.0006	2159	1.2954		0.113419				33.3938			E-M	0.205979	0.658881	0.743217	0.159311		0.0173781	0.215775	0.370529	0.0404074		0.124432	0	0.00358669	0.370529
		1-13C 3	21		59.577	0.0127	0.0009	2214.77	1.9933		0.174523	0.127585	0.0417013		89.1643			PP	0.00981132	0.0659893	0.00719427	0		0.000827767	0.0216106	0.00358669	0		0.213232	0	0	0.0404074
		2-13C 1	22		-0.0806	0.012	0.0002	2177.29	0.435458		0.0381265				51.6777
		2-13C 2	23		0.614808	0.0120015	0.00020155	2162.87	0.435926		0.0381676				37.2583			SUM	1	1	1	1
		2-13C 3	24		1.78715	0.012	0.0002	2150.65	0.430129		0.03766	0.0379847	0.000281946		25.0352
		3-13C 1	25		149.832	0.0137	0.0019	2193.36	4.16739		0.364876				67.7525
		3-13C 2	26		152.661	0.0137	0.0019	2176.6	4.13555		0.362088				50.9942
		3-13C 3	27		158.381	0.0137802	0.00198015	2164.77	4.28658		0.375312	0.367425	0.00697043		39.1606
		13C6 1	28		491.968	0.0175	0.0057	2181.6	12.4351						55.9889
		13C6 2	29		435.011	0.0169	0.0051	2172.14	11.0779						46.5282
		13C6 3	30		428.343	0.0168197	0.00501967	2141.8	10.7511	11.4214				0.602276	16.1854
	anoxic (1)	t0 1	31		-20.2766	0.0118		2368.52							46.1067
		t0 2	32		-21.3392	0.0118		2336.97							18.5703
		t0 3	33		-21.1463	0.0118		2320.03
		1-13C 1	34		2.22747	0.012	0.0002	2345.64	0.469127		0.0629478				3.79556
		1-13C 2	35		-5.95194	0.0119	0.0001	2337.85	0.233785		0.0313694				-3.99219
		1-13C 3	36		-3.65981	0.012	0.0002	2400.56	0.480112		0.0644217	0.052913	0.0186718		58.7184
		2-13C 1	37		-4.47488	0.0119	0.0001	2388.91	0.238891		0.0320546				47.0745
		2-13C 2	38		-1.64391	0.012	0.0002	2415.53	0.483106		0.0648235				73.692
		2-13C 3	39		-2.9227	0.012	0.0002	2422.16	0.484432		0.0650015	0.0539599	0.0189707		80.3224
		3-13C 1	40		371.699	0.0162	Qstat=0.983	2409.85							68.0129
		3-13C 2	41		96.4281	0.0131	0.0013	2380.86	3.09512		0.415305				39.021
		3-13C 3	42		102.463	0.013151	0.00135099	2358.77	3.18668		0.42759	0.421448	0.00868697		16.928
		13C6 1	43		97.6801	0.0131	0.0013	2403.44	3.12447						61.5953
		13C6 2	44		349.96	0.0159	0.0041	2379.9	9.75759						38.0597
		13C6 3	45		338.226	0.0158	0.004	2368.96	9.47586	7.45264				0.764344	27.1246
	anoxic (7)	t0 1	46		-18.4365	0.0118		3057							42.5294
		t0 2	47		-22.2472	0.0117		3032.84							26.2753
		t0 3	48		-18.0131	0.0118		3406.17
		1-13C 1	49		20.6799	0.0122	0.000433333	3058.39	1.3253		0.131268				-106.941	939.91
		1-13C 2	50		21.7718	0.0122	0.000433333	3152.75	1.36619		0.135317				-12.5869	999.333
		1-13C 3	51		22.343	0.0123	0.000533333	3103.83	1.65538		0.163961	0.143515	0.0178216		-61.5022	912.754
		2-13C 1	52		23.164	0.0123	0.000533333	3410.37	1.81886		0.180153				245.036	1173.13
		2-13C 2	53		14.6279	0.0122	0.000433333	2956.24	1.28104		0.126883				-209.097	711.28
		2-13C 3	54		22.786	0.0122613	0.000494588	3114.62	1.54045		0.152578	0.153205	0.0266407		-50.7163	876.141
		3-13C 1	55		45.2151	0.0125	0.000733333	3080.82	2.25927		0.223774				-84.5116	843.014
		3-13C 2	56		48.9749	0.0126	0.000833333	3163.08	2.6359		0.261078				-2.25944	933.012
		3-13C 3	57		55.713	0.0126	0.000833333	2413.32	2.0111		0.199194	0.228015	0.0311595		-752.018	177.86
		13C6 1	58		251.093	0.0148	0.00303333	3132.98	9.50337						-32.3572	898.682
		13C6 2	59		247.088	0.0148	0.00303333	3025.66	9.17785						-139.671	796.311
		13C6 3	60		319.298	0.0156	0.00383333	3028.01	11.6074	10.0962				0.184046	-137.323	800.308
															-111.996	838.478
															220.471	227.945

## Sheet: MH surf
															DIC production
		Sample ID			δ13C (‰)	Ratio 45/44	enriched ratio	CO2 conc (umol/L)	c(extra 13c) umol/L		C#/C6	av	stdev	fEMP ferm	over each inc.	over week			Observed CO2 production ratio					Theoretical Stoichiometry
	oxic (0)	t0 1	61		-30.722	0.0116841		2226.78											Ox(0)	Anox(0)	Anox(1)	Anox(7)		AR	E-D	E-M	PP
		t0 2	62		-1.37165	0.0120154		2156.31										C6	1	1	1	1		1	1	1	1
		t0 3	63		-0.965587	0.0120161		2192.49										C1	0.287205	0.0616207	0.0373585	0.131526		0.166667	0.5	0	1
		1-13C 1	64		98.3845	0.0131347	0.00122955	2311.48	2.84208		0.302129				119.622			C2	0.0954559	0.0399408	0.0348931	0.139849		0.166667	0	0	0
		1-13C 2	65		81.1613	0.0129405	0.00103531	2264.14	2.34409		0.24919				72.2827			C3	0.213465	0.341843	0.322126	0.31702		0.166667	0	0.5	0
		1-13C 3	66		103.719	0.0131946	0.0012894	2263.75	2.91888		0.310294	0.287205	0.0331737		71.8857
		2-13C 1	67		24.7502	0.0123051	0.000399886	2318.73	0.927225		0.0985694				126.863
		2-13C 2	68		22.5461	0.0122803	0.000375135	2272.94	0.852658		0.0906425				81.0747				Fit CO2 production					Fit CO2 production ratio
		2-13C 3	69		25.2068	0.0123104	0.000405183	2255.6	0.913928		0.0971559	0.0954559	0.00422804		63.7332				Ox(0)	Anox(0)	Anox(1)	Anox(7)		Ox(0)	Anox(0)	Anox(1)	Anox(7)
		3-13C 1	70		72.2699	0.0128406	0.000935423	2317.98	2.16829		0.230502				126.116			C6	1	1	1	1		1	1	1	1
		3-13C 2	71		63.4247	0.0127408	0.000835568	2237.52	1.8696		0.198749				45.657			C1	0.287169	0.0804859	0.072566	0.118303		0.287169	0.0804859	0.072566	0.118303
		3-13C 3	72		67.0918	0.0127803	0.000875159	2269.52	1.98619		0.211144	0.213465	0.0160031		77.6603			C2	0.0953483	0.058806	0.0701006	0.100182		0.0953483	0.058806	0.0701006	0.100182
		13C6 1	73		339.682	0.0158513	0.00394609	2285.53	9.01891						93.6671			C3	0.213393	0.360708	0.357333	0.290575		0.213393	0.360708	0.357333	0.290575
		13C6 2	74		336.048	0.015811	0.00390584	2247.4	8.77799						55.5374									1.80117e-05	0.00106769	0.00371871	0.00244765
		13C6 3	75		396.116	0.0164888	0.00458357	2274.12	10.4236	9.40683				0.140395	82.2559
	anoxic (0)	t0 1	76		-3.34148	0.0119893		2206.81							84.6963				Ratio of contribution by process					Propagation of error
		t0 2	77		-1.37056	0.0120122		2201.32							25.8109				Ox(0)	Anox(0)	Anox(1)	Anox(7)		Ox(0)	Anox(0)	Anox(1)	Anox(7)		Resp	ED	PP	EMP
		t0 3	78		-1.40183	0.0120125		2199.89										AR	0.57209	0.352836	0.420604	0.601093		0.0827527	0.131508	0.0412294	0.0693976		0.0827527	0	0.0277468	0.0341504
		1-13C 1	79		19.4718	0.0122483	0.000243657	2248.47	0.547856		0.0823315				45.7966			E-D	0	0.0433598	0.00493084	0		0	0.016161	0.000483343	0		0.131508	0.016161	0	0.225049
		1-13C 2	80		11.1213	0.0121548	0.00015008	2216.53	0.332657		0.0499915				13.8533			E-M	0.23609	0.603804	0.574465	0.380786		0.0341504	0.225049	0.0563116	0.0439626		0.0412294	0.000483343	0	0.0563116
		1-13C 3	81		11.9487	0.0121626	0.000157909	2213.99	0.349608		0.0525389	0.0616207	0.0179813		11.311			PP	0.19182	0	0	0.0181211		0.0277468	0	0	0.00209212		0.0693976	0	0.00209212	0.0439626
		2-13C 1	82		6.15478	0.0120968	9.20949e-05	2247.94	0.207024		0.0311114				45.2624
		2-13C 2	83		9.68098	0.0121366	0.000131889	2233.54	0.29458		0.0442693				30.8646			SUM	1	1	1	1
		2-13C 3	84		9.54213	0.0121352	0.000130527	2265.62	0.295726		0.0444416	0.0399408	0.00764692		62.9474
		3-13C 1	85		74.6819	0.0128696	0.000864948	2235.18	1.93331		0.290537				32.4993
		3-13C 2	86		97.0975	0.0131225	0.00111778	2217.78	2.47899		0.372542				15.1051
		3-13C 3	87		94.0646	0.0130884	0.00108366	2225.64	2.41184		0.36245	0.341843	0.0447177		22.9641
		13C6 1	88		249.985	0.0148454	0.00284072	2236.15	6.35226						33.4703
		13C6 2	89		266.484	0.0150311	0.00302642	2249.96	6.80934						47.2856
		13C6 3	90		267.831	0.0150441	0.00303941	2237.67	6.8012	6.65427				0.525529	34.9908
	anoxic (1)	t0 1	91		-3.21015	0.0119901		2629.18							33.0292
		t0 2	92		-2.26059	0.0120015		2621.66							14.9499
		t0 3	93		-2.45985	0.0119999		2578.23
		1-13C 1	94		16.3657	0.0122125	0.000215331	2710.19	0.583588		0.0384522				100.502
		1-13C 2	95		16.5325	0.0122148	0.000217614	2766.67	0.602067		0.0396697				156.98
		1-13C 3	96		13.8598	0.0121852	0.000188046	2740.37	0.515314		0.0339536	0.0373585	0.00301091		130.675
		2-13C 1	97		15.0368	0.0121988	0.000201658	2661.51	0.536716		0.0353638				51.8231
		2-13C 2	98		13.0741	0.012177	0.00017977	2777.73	0.499353		0.032902				168.042
		2-13C 3	99		15.4734	0.0122019	0.000204761	2698.98	0.552647		0.0364135	0.0348931	0.00180243		89.2884
		3-13C 1	100		153.52	0.0137572	0.00175999	2819.24	4.96182		0.32693				209.545
		3-13C 2	101		157.57	0.0138035	0.00180629	2666.22	4.81598		0.317321				56.5299
		3-13C 3						2674.66				0.322126	0.00679462		64.9673
		13C6 1	103		624.015	0.01906	0.00706284	2681.5	18.939						71.8039
		13C6 2	104		407.38	0.0166197	0.0046225	2666.37	12.3253						56.6807
		13C6 3	105		456.719	0.0171759	0.00517874	2754.85	14.2667	15.177				0.466377	145.16
	anoxic (7)	t0 1	106		-7.21883	0.0119489		3625.74							108.5
		t0 2	107		-5.4782	0.0119687		3703.63							50.1784
		t0 3	108		-5.62201	0.0119672		3729.43
		1-13C 1	109		35.2319	0.0124257	0.000464168	4111.15	1.90826		0.127674				424.885	1919.29
		1-13C 2	110		39.565	0.0124753	0.000513699	3786.03	1.94488		0.130124				99.7663	1565.94
		1-13C 3	111		42.0177	0.0125039	0.000542348	3769.43	2.04434		0.136779	0.131526	0.00471124		83.1609	1513.39
		2-13C 1	112		36.6376	0.0124441	0.000482527	3881.33	1.87285		0.125304				195.061	1601.54
		2-13C 2	113		46.3237	0.012554	0.000592377	3885.97	2.30196		0.154015				199.704	1603.77
		2-13C 3	114		44.2076	0.0125306	0.000569052	3683.17	2.09591		0.140229	0.139849	0.014359		-3.09908	1398.03
		3-13C 1	115		96.2651	0.0131173	0.0011557	3961.89	4.57875		0.306346				275.624	1679.47
		3-13C 2	116		102.413	0.0131874	0.0012258	4029.4	4.93922		0.330463				343.135	1747.23
		3-13C 3	117		99.3153	0.0131528	0.00119125	3942.82	4.6969		0.314251	0.31702	0.0122951		256.556	1672.46
		13C6 1	118		1234.67	0.0259463	0.0139847	7705.67	Qstat=0.996						4019.4	5430.67
		13C6 2	119		294.507	0.0153505	0.00338887	3829.17	12.9766						142.906	1564.98
		13C6 3	120		387.369	0.0163963	0.00443475	3814.45	16.9161	14.9464				0.45106	128.183	1546.97
															513.774	1936.98
															1063.01	1060.66

## Sheet: FS surf
															DIC production
		Sample ID			δ13C (‰)	Ratio 45/44	enriched ratio	CO2 conc (umol/L)	c(extra 13c) umol/L		C#/C6	av	stdev	fEMP ferm	over each inc.	over week			Observed CO2 production ratio					Theoretical Stoichiometry
	oxic (0)	t0 1	1		-0.889161	0.0120053		983.157											Ox(0)	Anox(0)	Anox(1)	Anox(7)		AR	E-D	E-M	PP
		t0 2	2		-1.48902	0.0119985		1020.61										C6	1	1	1	1		1	1	1	1
		t0 3	3		-1.31352	0.0120012		1035.26										C1	0.150931	0.0837578	0.204067	0.127636		0.166667	0.5	0	1
		1-13C 1	4		245.573	0.0147809	0.00277921	1189.11	3.30479		0.152242				176.102			C2	0.118099	0.0550979	0.201757	0.155094		0.166667	0	0	0
		1-13C 2	5		249.587	0.0148264	0.00282477	1152.4	3.25526		0.149961				139.389			C3	0.215949	0.504727	0.233384	0.190997		0.166667	0	0.5	0
		1-13C 3	6		251.711	0.0148502	0.00284853	1147.57	3.2689		0.150589	0.150931	0.00117847		134.563
		2-13C 1	7		191.749	0.0141764	0.00217478	1145.19	2.49054		0.114732				132.183
		2-13C 2	8		209.243	0.0143742	0.00237256	1140.06	2.70485		0.124605				127.046				Fit CO2 production					Fit CO2 production ratio
		2-13C 3	9		196.907	0.0142383	0.00223658	1115.75	2.49546		0.114959	0.118099	0.0056356		102.737				Ox(0)	Anox(0)	Anox(1)	Anox(7)		Ox(0)	Anox(0)	Anox(1)	Anox(7)
		3-13C 1	10		400.287	0.0165302	0.00452857	972.93	4.40599		0.202971				-40.0795			C6	1	1	1	1		1	1	1	1
		3-13C 2	11		339.551	0.0158474	0.00384572	1078.59	4.14793		0.191084				65.5755			C1	0.155938	0.0651156	0.184345	0.150123		0.155938	0.0651156	0.184345	0.150123
		3-13C 3	12		431.83	0.0168883	0.00488667	1127.38	5.50915		0.253791	0.215949	0.0333071		114.374			C2	0.123106	0	0.142591	0.150123		0.123106	0	0.142591	0.150123
		13C6 1	13		1612.1	0.0301846	0.018183	1094.45	19.9003						81.4388			C3	0.220956	0.467442	0.19394	0.199755		0.220956	0.467442	0.19394	0.199755
		13C6 2	14		1851.41	0.0328831	0.0208814	1139.94	23.8036						126.935									0.0752217	0.00477344	0.00544536	0.000607033
		13C6 3	15		1668.83	0.0308289	0.0188272	1137.62	21.4183	21.7074				0.147846	124.615
	anoxic (0)	t0 1	16		13.8373	0.0121846		1097.34							107.073				Ratio of contribution by process					Propagation of error
		t0 2	17		5.02623	0.0120864		1091.93							51.963				Ox(0)	Anox(0)	Anox(1)	Anox(7)		Ox(0)	Anox(0)	Anox(1)	Anox(7)		Resp	ED	PP	EMP
		t0 3	18		-1.29398	0.0120179		1079.65										AR	0.738636	0	0.855548	0.900736		0.119392	0	0.315022	0.315657		0.119392	0.0106138	0	0.0316327
		1-13C 1	19		121.682	0.0134039	0.00130759	1163.18	1.52096		0.0880002				73.5361			E-D	0.0656641	0	0	0		0.0106138	0	0	0		0	0	0.0204761	0.293982
		1-13C 2	20		95.1558	0.0131058	0.00100947	1166.37	1.17742		0.0681236				76.7333			E-M	0.1957	0.934884	0.102698	0.099264		0.0316327	0.293982	0.0378146	0.0347865		0.315022	0	0.0153743	0.0378146
		1-13C 3	21		130.312	0.0135022	0.00140591	1169.72	1.64452		0.0951496	0.0837578	0.0140035		80.0784			PP	0	0.0651156	0.0417541	0		0	0.0204761	0.0153743	0		0.315657	0	0	0.0347865
		2-13C 1	22		84.4506	0.0129856	0.000889306	1143.07	1.01654		0.0588152				53.4263
		2-13C 2	23		59.0537	0.0126997	0.000603368	1119.41	0.675414		0.0390784				29.7672			SUM	1	1	1	1
		2-13C 3	24		93.8437	0.013092	0.000995652	1170	1.16491		0.0674001	0.0550979	0.0145222		80.3608
		3-13C 1	25		691.495	0.0198295	0.00773322	1131.85	8.75286		0.506427				42.2125
		3-13C 2	26		638.638	0.0192342	0.0071379	1173.48	8.37619		0.484634				83.8422
		3-13C 3	27		703.483	0.0199672	0.0078709	1148.71	9.04135		0.523119	0.504727	0.0192989		59.0672
		13C6 1	28		1686.14	0.0310482	0.0189519	907.158	17.1923						-182.482
		13C6 2	29		1321.45	0.0269377	0.0148414	893.064	13.2543						-196.575
		13C6 3	30		1695.2	0.031154	0.0190577	1123.11	21.404	17.2835				1.01418	33.4742
	anoxic (1)	t0 1	31		7.73952	0.012126		1285.29							19.4535
		t0 2	32		-9.21477	0.0119353									95.1872
		t0 3	33		-3.94796	0.0119962		1416.56
		1-13C 1	34		685.735	0.0197759	0.0077567	1616.26	12.5368		0.201796				265.336
		1-13C 2	35		768.13	0.0207069	0.00868771	1618.7	14.0628		0.226359				267.782
		1-13C 3	36		595.294	0.018766	0.00674681	1694.76	11.4342		0.184048	0.204067	0.0212467		343.837
		2-13C 1	37		905.764	0.0222771	0.0102579	1703.39	17.4732		0.281252				352.463
		2-13C 2	38		396.614	0.0165346	0.00451542	2144.17	9.68185		0.155841				793.251
		2-13C 3	39		479.423	0.0174761	0.00545693	1914.69	10.4483		0.168178	0.201757	0.0691203		563.766
		3-13C 1	40		793.946	0.0210367	0.00901748	1655.79	14.9311		0.240333				304.867
		3-13C 2	41		809.398	0.0212186	0.00919948	1681.7	15.4707		0.24902				330.775
		3-13C 3	42		663.438	0.0195753	0.00755612	1733.19	13.0962		0.210799	0.233384	0.0200358		382.268
		13C6 1	43		4832.5	0.0667444	0.0547253	1677.85	91.821						326.932
		13C6 2	44		2498.07	0.0403504	0.0283312	1594.55	45.1757						243.632
		13C6 3	45		2689.77	0.0425337	0.0305145	1618.33	49.3825	62.1264				0.200153	267.404
	anoxic (7)	t0 1	46		-10.1671	0.0119652									370.193
		t0 2	47		-14.0844	0.0119172		6690.6							150.931
		t0 3	48		-14.1556	0.0119125		4684.15
		1-13C 1	49		349.693	0.0160211	0.00408943	3870.06	15.8263		0.0790507				-1817.31	2857.05
		1-13C 2	50		638.141	0.0192757	0.00734409	3813.22	28.0046		0.13988				-1874.16	2731.56
		1-13C 3	51		728.683	0.0202918	0.00836012	3926.9	32.8294		0.163979	0.127636	0.0437679		-1760.47	2801.31
		2-13C 1	52		822.146	0.02134	0.00940832	3531.26	33.2232		0.165946				-2156.12	2368.23
		2-13C 2	53		559.452	0.018367	0.00643539	4719.46	30.3715		0.151702				-967.917	3571.07
		2-13C 3	54		643.929	0.0193091	0.00737745	4006.36	29.5567		0.147632	0.155094	0.00961637		-1681.01	2862.09
		3-13C 1	55		781.777	0.0208664	0.00893476	4430.6	39.5864		0.197729				-1256.77	3296.94
		3-13C 2	56		866.964	0.0218302	0.00989855	3876.64	38.3731		0.191669				-1810.73	2800.39
		3-13C 3	57		692.709	0.0198664	0.00793475	4632.3	36.7561		0.183593	0.190997	0.00709231		-1055.07	3576.55
		13C6 1	58		3312.33	0.0494383	0.0375066	5353.07	200.775						-334.303	4293.44
		13C6 2	59		3206.37	0.0482485	0.0363168	5403.6	196.241						-283.775	4303.46
		13C6 3	60		4822.59	0.0665024	0.0545707	3730.9	203.598	200.205				0.0729911	-1956.48	2610.3
															-1412.84	3172.7
															603.037	612.551

## Sheet: Hjerting
															DIC production
		Sample ID			δ13C (‰)	Ratio 45/44	enriched ratio	CO2 conc (umol/L)	c(extra 13c) umol/L		C#/C6	av	stdev	fEMP ferm	over each inc.	over week			Observed CO2 production ratio					Theoretical Stoichiometry
	oxic (0)	t0 1	141		16.564	0.012214		1636.87											Ox(0)	Anox(0)	Anox(1)	Anox(7)		AR	E-D	E-M	PP
		t0 2	142		1.9713	0.0120487		1634.63										C6	1	1	1	1		1	1	1	1
		t0 3	143		-0.721838	0.0120174		1629.15										C1	0.0693207	0.110745	0.00881428	0.190108		0.166667	0.5	0	1
		1-13C 1	144		26.3825	0.0123221	0.000228744	1548.49	0.354208		0.0537901				-85.0655			C2	0.0332253	0.0632756	0.00579436	0.197695		0.166667	0	0	0
		1-13C 2	145		33.1081	0.0123971	0.000303697	1667.94	0.506548		0.0769245				34.3869			C3	0.194915	0.336644	0.182772	0.195887		0.166667	0	0.5	0
		1-13C 3	146		34.4862	0.0124125	0.000319154	1593.82	0.508675		0.0772476	0.0693207	0.0134509		-39.7304
		2-13C 1	147		19.2314	0.0122404	0.00014702	1673.75	0.246076		0.0373692				40.2022
		2-13C 2	148		13.734	0.0121785	8.50956e-05	1649.38	0.140355		0.0213144				15.8315				Fit CO2 production					Fit CO2 production ratio
		2-13C 3	149		20.553	0.0122549	0.000161533	1671.08	0.269935		0.0409924	0.0332253	0.010473		37.5324				Ox(0)	Anox(0)	Anox(1)	Anox(7)		Ox(0)	Anox(0)	Anox(1)	Anox(7)
		3-13C 1	150		107.027	0.0132287	0.00113533	1602.62	1.8195		0.27631				-30.9294			C6	1	1	1	1		1	1	1	1
		3-13C 2	151		63.2346	0.0127356	0.000642216	1635.79	1.05053		0.159534				2.23876			C1	0.136834	0.110745	0.109688	0.17761		0.136834	0.110745	0.109688	0.17761
		3-13C 3	152		58.7967	0.0126854	0.000592028	1656.18	0.980506		0.1489	0.194915	0.0706909		22.6305			C2	0.100738	0.0632756	0.106668	0.160202		0.100738	0.0632756	0.106668	0.160202
		13C6 1	153		404.15	0.0165752	0.0044818	1701.83	7.62729						68.2824			C3	0.262428	0.336644	0.283645	0.170892		0.262428	0.336644	0.283645	0.170892
		13C6 2	154		457.004	0.0171688	0.00507546	1666.68	8.45915						33.1252									13.674	9.03117e-25	0.0305262	0.00218666
		13C6 3	155		204.374	0.0143233	0.00222989	1645.17	3.66855	6.585				0.0847445	11.6149
	anoxic (0)	t0 1	156		-2.87231	0.0119886		1709.21							9.17661				Ratio of contribution by process					Propagation of error
		t0 2	157		-3.45924	0.0119811		1525.43							40.446				Ox(0)	Anox(0)	Anox(1)	Anox(7)		Ox(0)	Anox(0)	Anox(1)	Anox(7)		Resp	ED	PP	EMP
		t0 3	158		-3.59	0.0119788		1691.58										AR	0.60443	0.379653	0.640006	0.961211		0.313223	0.0738199	0.140019	0.289668		0.313223	0.0374102	0	0.167579
		1-13C 1	159		117.588	0.0133425	0.00135966	1727.92	2.34938		0.108524				85.8455			E-D	0.0721908	0.0522795	0.00603983	0		0.0374102	0.0101652	0.00132138	0		0.0738199	0.0101652	0.00414738	0.106308
		1-13C 2	160		125.969	0.013436	0.00145316	1803.21	2.62036		0.121042				161.143			E-M	0.323379	0.546737	0.353955	0.0213801		0.167579	0.106308	0.0774375	0.00644304		0.140019	0.00132138	0	0.0774375
		1-13C 3	161		112.037	0.0132785	0.00129572	1715.36	2.22263		0.102669	0.110745	0.00938544		73.2927			PP	0	0.0213299	0	0.0174085		0	0.00414738	0	0.00524619		0.289668	0	0.00524619	0.00644304
		2-13C 1	162		54.0771	0.0126254	0.00064258	1782.41	1.14534		0.0529064				140.336
		2-13C 2	163		73.7217	0.012849	0.000866198	1826.26	1.5819		0.0730725				184.189			SUM	1	1	1	1
		2-13C 3	164		55.9168	0.0126498	0.00066701	2072.23	1.3822		0.0638477	0.0632756	0.0100952		430.162
		3-13C 1	165		385.997	0.0163681	0.00438528	1799.28	7.89034		0.364477				157.209
		3-13C 2	166		366.619	0.0161516	0.00416882	1687.49	7.03484		0.324959				45.4164
		3-13C 3	167		347.865	0.0159422	0.00395933	1752.38	6.93824		0.320497	0.336644	0.024207		110.303
		13C6 1	168		1089.26	0.024296	0.0123132	1817.98	22.3851						175.906
		13C6 2	169		1027.3	0.0236008	0.011618	1799.94	20.9117						157.871
		13C6 3	170		5448.75	0.073424	Qstat=0.986	1987.66		21.6484				0.509933	345.59
	anoxic (1)	t0 1	171		-1.43336	0.012014		2112.06							172.272
		t0 2	172		-3.69321	0.0119923		1882.37							106.254
		t0 3	173		-4.44177	0.0119842		1942.71
		1-13C 1	174		58.0977	0.0126898	0.000692921	1891.14	1.31041		0.00882211				-87.9019
		1-13C 2	175		63.5146	0.0127512	0.000754417	1823.86	1.37595		0.00926333				-155.186
		1-13C 3	176		53.9997	0.0126447	0.000647864	1916.12	1.24138		0.00835738	0.00881428	0.000453025		-62.9284
		2-13C 1	177		1370.5	0.0274898	Qstat=0.994	1919.57							-59.4747
		2-13C 2	178		40.1312	0.0124899	0.000493069	2006.92	0.989549		0.00666196				27.8698
		2-13C 3	179		32.5047	0.0124047	0.000407862	1794.26	0.731809		0.00492677	0.00579436	0.00122696		-184.789
		3-13C 1	180		1169.85	0.0252322	0.0132353	2069.51	27.3907		0.184403				90.468
		3-13C 2	181		1277.98	0.0264506	0.0144538	1903.72	27.5158		0.185245				-75.3314
		3-13C 3	182		1233.24	0.0259443	0.0139475	1902.76	26.5387		0.178667	0.182772	0.00357976		-76.2863
		13C6 1	183		7711.24	0.0989878	0.086991	1834.09	159.549						-144.961
		13C6 2	184		5508.67	0.0741479	0.062151	1996.59	124.09						17.5452
		13C6 3	185		7444.85	0.0959741	0.0839773	1928.77	161.973	148.537				0.048315	-50.2775
	anoxic (7)	t0 1	186		-2.99701	0.0120014		4730.06							-63.4378
		t0 2	187		-7.42584	0.0119511		4050.57							76.0847
		t0 3	188		-9.78843	0.011924		4802.03
		1-13C 1	189		747.408	0.0204589	0.00850001	4918.73	41.8093		0.186532				391.184	3285.18
		1-13C 2	190		575.969	0.0185311	0.00657229	5813.92	38.2107		0.170477				1286.37	4209.83
		1-13C 3	191		779.923	0.020834	0.00887511	5387.28	47.8127		0.213316	0.190108	0.0216422		859.73	3772.09
		2-13C 1	192		732.643	0.0203044	0.00834554	4471.15	37.3141		0.166476				-56.4058	2867.73
		2-13C 2	193		572.406	0.0185005	0.00654161	5727.68	37.4682		0.167164				1200.12	4082.5
		2-13C 3	194		803.467	0.021111	0.00915214	6353.91	58.1519		0.259444	0.197695	0.0534774		1826.36	4714.92
		3-13C 1	195		563.537	0.018407	0.00644818	6390.99	41.2103		0.183859				1863.44	4726.25
		3-13C 2	196		548.02	0.0182352	0.00627633	6908.95	43.3629		0.193463				2381.4	5267.92
		3-13C 3	197		830.892	0.0214318	0.00947296	4976.85	47.1455		0.210339	0.195887	0.0134054		449.3	3340.35
		13C6 1	198		4139.43	0.0587925	0.0468336	4932.05	230.986						404.5	3300.52
		13C6 2	199		4619.8	0.0642225	0.0522636	3249.11	169.81						-1278.44	1584.51
		13C6 3	200		5754.43	0.0770172	0.0650583	4175.11	271.625	224.14				0.0876615	-352.446	2500.21
															747.927	3637.67
															995.023	998.955

## Sheet: MB deep
															DIC production
		Sample ID			δ13C (‰)	Ratio 45/44	enriched ratio	CO2 conc (umol/L)	c(extra 13c) umol/L		C#/C6	av	stdev	fEMP ferm	over each inc.	over week			Observed CO2 production ratio					Theoretical Stoichiometry
	oxic (0)	t0 1	1		-0.870834	0.012011		2249.49											Ox(0)	Anox(0)	Anox(1)	Anox(7)		AR	E-D	E-M	PP
		t0 2	2		-0.876306	0.0120114		2244.07										C6	1	1	1	1		1	1	1	1
		t0 3	3		-0.803185	0.0120129		2209.37										C1	0.294564	0.0423826	0.0675598	0.11588		0.166667	0.5	0	1
		1-13C 1	4		23.1257	0.0122836	0.000271822	2214.1	0.60184		0.334523				-20.2119			C2	0.0937143	0.0374254	0.0462181	0.159843		0.166667	0	0	0
		1-13C 2	5		17.1225	0.0122167	0.000204933	2218.89	0.454724		0.252751				-15.418			C3	0.182709	0.32723	0.293756	0.222114		0.166667	0	0.5	0
		1-13C 3	6		20.2902	0.0122532	0.000241382	2209.31	0.533287		0.296419	0.294564	0.0409177		-25.0057
		2-13C 1	7		6.08335	0.0120936	8.17784e-05	2089.76	0.170897		0.0949905				-144.549
		2-13C 2	8		5.26677	0.0120849	7.31452e-05	2242.5	0.164028		0.0911723				8.18879				Fit CO2 production					Fit CO2 production ratio
		2-13C 3	9		5.62158	0.0120895	7.76935e-05	2199.39	0.170878		0.09498	0.0937143	0.00220143		-34.9196				Ox(0)	Anox(0)	Anox(1)	Anox(7)		Ox(0)	Anox(0)	Anox(1)	Anox(7)
		3-13C 1	10		13.6807	0.0121799	0.000168108	2183.42	0.367049		0.204018				-50.8958			C6	1	1	1	1		1	1	1	1
		3-13C 2	11		12.2542	0.0121639	0.000152111	1823.68	0.277402		0.154189				-410.631			C1	0.294564	0.0733699	0.0983819	0.138583		0.294564	0.0733699	0.0983819	0.138583
		3-13C 3	12		12.3715	0.0121654	0.00015364	2223.93	0.341685		0.18992	0.182709	0.025685		-10.382			C2	0.0937143	0.0684127	0.0770402	0.138583		0.0937143	0.0684127	0.0770402	0.138583
		13C6 1	13		67.1615	0.012783	0.000771227	2190.58	1.68943						-43.7324			C3	0.182709	0.358217	0.324578	0.222835		0.182709	0.358217	0.324578	0.222835
		13C6 2	14		76.2248	0.0128854	0.000873647	2215.89	1.93591						-18.42									3.80546e-21	0.00288063	0.00285001	0.000967928
		13C6 3	15		71.5195	0.0128329	0.00082106	2158.14	1.77196	1.7991				0.048127	-76.1742
	anoxic (0)	t0 1	16		-0.398905	0.012023		2307.28							-70.1793				Ratio of contribution by process					Propagation of error
		t0 2	17		0.0202551	0.0120279		2147.95							109.438				Ox(0)	Anox(0)	Anox(1)	Anox(7)		Ox(0)	Anox(0)	Anox(1)	Anox(7)		Resp	ED	PP	EMP
		t0 3	18		-0.166889	0.0120251		2052										AR	0.562286	0.410476	0.462241	0.831496		0.111908	0.201431	0.262591	0.16914		0.111908	0.023435	0.0282562	0.0354239
		1-13C 1	19		1.63856	0.0120446	1.93243e-05	2109.61	0.0407668		0.0368373				-59.4681			E-D	0.11775	0.00991442	0.0426833	0		0.023435	0.00486526	0.0242476	0		0.201431	0.00486526	0	0.284429
		1-13C 2	20		1.38202	0.0120416	1.62842e-05	2044.54	0.0332937		0.0300846				-124.535			E-M	0.177989	0.579609	0.495075	0.168504		0.0354239	0.284429	0.281243	0.0342765		0.262591	0.0242476	0	0.281243
		1-13C 3	21		2.82301	0.012058	3.26536e-05	2041.14	0.0666505		0.0602261	0.0423826	0.0158175		-127.938			PP	0.141975	0	0	0		0.0282562	0	0	0		0.16914	0	0	0.0342765
		2-13C 1	22		1.44784	0.0120423	1.70347e-05	2048.06	0.0348882		0.0315253				-121.013
		2-13C 2	23		1.44435	0.0120423	1.70297e-05	2040.22	0.0347444		0.0313954				-128.856			SUM	1	1	1	1
		2-13C 3	24		2.34003	0.0120522	2.69043e-05	2030.18	0.0546205		0.0493556	0.0374254	0.0103321		-138.898
		3-13C 1	25		17.3704	0.0122215	0.000196145	2033.46	0.398853		0.360408				-135.617
		3-13C 2	26		12.933	0.0121712	0.000145886	2027.13	0.29573		0.267225				-141.941
		3-13C 3	27		17.223	0.0122197	0.00019438	2015.78	0.391826		0.354058	0.32723	0.0520632		-153.297
		13C6 1	28		55.4441	0.0126504	0.000625054	2021.48	1.26354						-147.59
		13C6 2	29		46.9098	0.0125547	0.00052937	2015.69	1.06704						-153.388
		13C6 3	30		42.4707	0.0125054	0.00048005	2061.11	0.989435	1.10667				0.48169	-107.969
	anoxic (1)	t0 1	31		-1.2243	0.0120136		2614.59							-128.376
		t0 2	32		-1.09631	0.0120159		2340.01							24.49
		t0 3	33		-1.21826	0.012015		2236.73
		1-13C 1	34		0.686293	0.0120372	2.23231e-05	2298.92	0.0513191		0.037181				-98.1892
		1-13C 2	35		3.51745	0.0120696	5.47353e-05	2233.76	0.122266		0.0885823				-163.347
		1-13C 3	36		3.02686	0.0120629	4.80808e-05	2208.02	0.106163		0.076916	0.0675598	0.0269477		-189.092
		2-13C 1	37		0.597787	0.0120346	1.97088e-05	2233.05	0.0440107		0.0318861				-164.061
		2-13C 2	38		2.53471	0.0120559	4.10828e-05	2134.53	0.0876924		0.0635338				-262.581
		2-13C 3	39		1.43077	0.0120431	2.82939e-05	2109.09	0.0596745		0.0432346	0.0462181	0.0160334		-288.016
		3-13C 1	40		16.0122	0.012207	0.0001921	1607.47	0.308795		0.223724				-789.642
		3-13C 2	41		18.5285	0.0122349	0.000220028	2109.3	0.464105		0.336247				-287.811
		3-13C 3	42		18.0894	0.0122296	0.000214717	2065.37	0.443469		0.321296	0.293756	0.0611084		-331.743
		13C6 1	43		69.0798	0.0128034	0.000788529	2152.32	1.69717						-244.792
		13C6 2	44		48.3042	0.0125688	0.00055394	2092.55	1.15915						-304.559
		13C6 3	45		54.1364	0.0126337	0.000618837	2075.56	1.28444	1.38025				0.381267	-321.548
	anoxic (7)	t0 1	46		-1.66656	0.0120049		2251.91							-287.115
		t0 2	47		-1.28594	0.0120091		2213.52							166.876
		t0 3	48		-1.329	0.0120089		2260.13
		1-13C 1	49		8.29502	0.0121176	0.000109998	2319.79	0.255172		0.127804				77.9347	85.478
		1-13C 2	50		5.33855	0.0120848	7.71367e-05	2405.11	0.185522		0.0929194				163.256	182.597
		1-13C 3	51		7.30466	0.0121073	9.96122e-05	2543.89	0.253403		0.126918	0.11588	0.0198896		302.037	329.77
		2-13C 1	52		10.7752	0.0121465	0.000138894	2237.82	0.31082		0.155675				-4.0367	23.7186
		2-13C 2	53		10.3814	0.0121422	0.000134561	2200.72	0.296131		0.148318				-41.1329	28.0682
		2-13C 3	54		11.7181	0.0121576	0.000149949	2337.29	0.350474		0.175536	0.159843	0.0140795		95.4315	156.764
		3-13C 1	55		14.2969	0.0121866	0.000178953	2298.78	0.411374		0.206038				56.9234	121.56
		3-13C 2	56		15.3842	0.0121992	0.000191584	2363.37	0.452783		0.226778				121.514	154.933
		3-13C 3	57		17.0186	0.0122183	0.000210639	2213.53	0.466256		0.233526	0.222114	0.0143251		-28.3274	144.698
		13C6 1	58		76.4777	0.0128886	0.000880996	2306.64	2.03214						64.7829	229.629
		13C6 2	59		75.4885	0.0128781	0.000870444	2317.71	2.01744						75.8581	238.317
		13C6 3	60		72.7644	0.0128478	0.000840173	2309.29	1.9402	1.99659				0.166342	67.4326	99.1541
															79.3061	149.557
															87.8452	84.6502

[truncated: 4 more sheets: MH deep, FS deep, Pure cultures, FTR]
